# Supplementary material for: Chloroquine Downregulation of Intestinal Autophagy Changed Intestinal Microbial Community Compositions and Metabolite Profiles in Piglets
Source: Vet Sci. 2024 Jul 25;11(8):333. doi: 10.3390/vetsci11080333 (PMC11360670; doi:10.3390/vetsci11080333)
Supplement: Supplementary file 1 [file vetsci-11-00333-s001.zip]

Archive with 1 entries (1 files):
- vetsci-3066959-supplementary.pdf
